# Supplementary material for: Nationwide prevalence of human papillomavirus infection and viral genotype distribution in 37 cities in China
Source: BMC Infect Dis. 2015 Jul 4;15:257. doi: 10.1186/s12879-015-0998-5 (PMC4491249; doi:10.1186/s12879-015-0998-5)
Supplement: Additional file 2: Table S2. — Region-specific hrHPV and lr HPV subtype prevalence by Tellgenplex™ HPV DNA Test. [file 12879_2015_998_MOESM2_ESM.xlsx]

## Sheet: Sheet2
Table S2. Region-specific hrHPV and lr HPV subtype prevalence by Tellgenplex™ HPV DNA Test
			1	2	3	4	5	6	7	8	9	10	11	12	13	14	15	16	17	18	19
	Total	positive	HPV 16	HPV 18	HPV 26	HPV 31	HPV 33	HPV 35	HPV 39	HPV 45	HPV 51	HPV 52	HPV 53	HPV 55	HPV 56	HPV 58	HPV 59	HPV 66	HPV 68	HPV 82	HPV 83
Shanghai	41	16	2	2	0	1	0	1	1	1	1	0	0	0	1	1	0	1	1	1	2
Infection rate		0.390244	0.0487805	0.0487805	0	0.0243902	0	0.0243902	0.0243902	0.0243902	0.0243902	0	0	0	0.0243902	0.0243902	0	0.0243902	0.0243902	0.0243902	0.0487805
proportion		1	0.125	0.125	0	0.0625	0	0.0625	0.0625	0.0625	0.0625	0	0	0	0.0625	0.0625	0	0.0625	0.0625	0.0625	0.125
East	41	16	2	2	0	1	0	1	1	1	1	0	0	0	1	1	0	1	1	1	2
Infection rate		0.390244	0.0487805	0.0487805	0	0.0243902	0	0.0243902	0.0243902	0.0243902	0.0243902	0	0	0	0.0243902	0.0243902	0	0.0243902	0.0243902	0.0243902	0.0487805
proportion		1	0.125	0.125	0	0.0625	0	0.0625	0.0625	0.0625	0.0625	0	0	0	0.0625	0.0625	0	0.0625	0.0625	0.0625	0.125
Guiyang	1069	302	56	19	0	4	9	5	23	3	14	61	8	9	19	32	12	8	10	7	3
Infection rate		0.282507	0.0523854	0.0177736	0	0.00374181	0.00841908	0.00467727	0.0215154	0.00280636	0.0130964	0.0570627	0.00748363	0.00841908	0.0177736	0.0299345	0.0112254	0.00748363	0.00935454	0.00654818	0.00280636
proportion		1	0.18543	0.0629139	0	0.013245	0.0298013	0.0165563	0.0761589	0.00993377	0.0463576	0.201987	0.0264901	0.0298013	0.0629139	0.10596	0.0397351	0.0264901	0.0331126	0.0231788	0.00993377
Xi'an	357	136	21	9	0	2	8	1	7	3	2	21	0	5	9	20	11	3	11	3	0
Infection rate		0.380952	0.0588235	0.0252101	0	0.00560224	0.022409	0.00280112	0.0196078	0.00840336	0.00560224	0.0588235	0	0.0140056	0.0252101	0.0560224	0.0308123	0.00840336	0.0308123	0.00840336	0
proportion		1	0.154412	0.0661765	0	0.0147059	0.0588235	0.00735294	0.0514706	0.0220588	0.0147059	0.154412	0	0.0367647	0.0661765	0.147059	0.0808824	0.0220588	0.0808824	0.0220588	0
West	1426	438	77	28	0	6	17	6	30	6	16	82	8	14	28	52	23	11	21	10	3
		0.3072	0.0539972	0.0196353	0	0.00420757	0.0119215	0.00420757	0.0210379	0.00420757	0.0112202	0.0575035	0.0056101	0.00981767	0.0196353	0.0364656	0.016129	0.00771388	0.0147265	0.00701262	0.00210379
		1	0.175799	0.0639269	0	0.0136986	0.0388128	0.0136986	0.0684932	0.0136986	0.0365297	0.187215	0.0182648	0.0319635	0.0639269	0.118721	0.0525114	0.0251142	0.0479452	0.0228311	0.00684932
Guangdong	4516	909	165	55	2	25	42	9	50	10	34	181	19	21	48	103	47	26	46	24	2
Infection rate		0.201284	0.0365368	0.0121789	0.00044287	0.00553587	0.00930027	0.00199291	0.0110717	0.00221435	0.00752879	0.0400797	0.00420726	0.00465013	0.0106289	0.0228078	0.0104074	0.00575731	0.010186	0.00531444	0.00044287
proportion		1	0.181518	0.0605061	0.00220022	0.0275028	0.0462046	0.00990099	0.0550055	0.0110011	0.0374037	0.19912	0.0209021	0.0231023	0.0528053	0.113311	0.0517052	0.0286029	0.0506051	0.0264026	0.00220022
Nanning	64	24	5	1	0	1	1	0	0	0	0	8	1	0	0	2	1	1	2	1	0
Infection rate		0.375	0.078125	0.015625	0	0.015625	0.015625	0	0	0	0	0.125	0.015625	0	0	0.03125	0.015625	0.015625	0.03125	0.015625	0
proportion		1	0.208333	0.0416667	0	0.0416667	0.0416667	0	0	0	0	0.333333	0.0416667	0	0	0.0833333	0.0416667	0.0416667	0.0833333	0.0416667	0
Changsha	1398	382	65	19	0	8	20	3	24	7	19	69	13	9	19	40	17	9	25	12	4
Infection rate		0.273247	0.046495	0.0135908	0	0.00572246	0.0143062	0.00214592	0.0171674	0.00500715	0.0135908	0.0493562	0.009299	0.00643777	0.0135908	0.0286123	0.0121602	0.00643777	0.0178827	0.00858369	0.00286123
proportion		1	0.170157	0.0497382	0	0.0209424	0.052356	0.0078534	0.0628272	0.0183246	0.0497382	0.180628	0.0340314	0.0235602	0.0497382	0.104712	0.0445026	0.0235602	0.065445	0.0314136	0.0104712
Anhui	42	12	3	1	0	0	3	0	0	0	1	1	0	0	0	1	0	0	0	2	0
Infection rate		0.285714	0.0714286	0.0238095	0	0	0.0714286	0	0	0	0.0238095	0.0238095	0	0	0	0.0238095	0	0	0	0.047619	0
proportion		1	0.25	0.0833333	0	0	0.25	0	0	0	0.0833333	0.0833333	0	0	0	0.0833333	0	0	0	0.166667	0
Kunming	155	23	7	0	0	1	0	0	2	0	1	1	0	0	4	2	4	1	0	0	0
Infection rate		0.148387	0.0451613	0	0	0.00645161	0	0	0.0129032	0	0.00645161	0.00645161	0	0	0.0258065	0.0129032	0.0258065	0.00645161	0	0	0
proportion		1	0.304348	0	0	0.0434783	0	0	0.0869565	0	0.0434783	0.0434783	0	0	0.173913	0.0869565	0.173913	0.0434783	0	0	0
South	6175	1350	245	76	2	35	66	12	76	17	55	260	33	30	71	148	69	37	73	39	6
		0.2184	0.039644	0.0122977	0.000323625	0.00566343	0.0106796	0.00194175	0.0122977	0.00275081	0.00889968	0.0420712	0.00533981	0.00485437	0.0114887	0.0239482	0.011165	0.00598706	0.0118123	0.00631068	0.000970874
		1	0.181481	0.0562963	0.00148148	0.0259259	0.0488889	0.00888889	0.0562963	0.0125926	0.0407407	0.192593	0.0244444	0.0222222	0.0525926	0.10963	0.0511111	0.0274074	0.0540741	0.0288889	0.00444444
Shenyang	1075	280	45	15	3	14	9	8	19	5	13	34	7	4	22	26	20	7	16	9	4
Infection rate		0.260465	0.0418605	0.0139535	0.0027907	0.0130233	0.00837209	0.00744186	0.0176744	0.00465116	0.012093	0.0316279	0.00651163	0.00372093	0.0204651	0.024186	0.0186047	0.00651163	0.0148837	0.00837209	0.00372093
proportion		1	0.160714	0.0535714	0.0107143	0.05	0.0321429	0.0285714	0.0678571	0.0178571	0.0464286	0.121429	0.025	0.0142857	0.0785714	0.0928571	0.0714286	0.025	0.0571429	0.0321429	0.0142857
Jilin	924	496	96	22	3	25	13	11	28	15	26	60	11	12	35	37	46	18	24	10	4
Infection rate		0.536797	0.103896	0.0238095	0.00324675	0.0270563	0.0140693	0.0119048	0.030303	0.0162338	0.0281385	0.0649351	0.0119048	0.012987	0.0378788	0.0400433	0.0497835	0.0194805	0.025974	0.0108225	0.004329
proportion		1	0.193548	0.0443548	0.00604839	0.0504032	0.0262097	0.0221774	0.0564516	0.0302419	0.0524194	0.120968	0.0221774	0.0241935	0.0705645	0.0745968	0.0927419	0.0362903	0.0483871	0.0201613	0.00806452
North	1999	635	141	37	6	39	22	19	47	20	39	94	18	16	57	63	66	25	40	19	8
		0.3177	0.0705353	0.0185093	0.0030015	0.0195098	0.0110055	0.00950475	0.0235118	0.010005	0.0195098	0.0470235	0.0090045	0.008004	0.0285143	0.0315158	0.0330165	0.0125063	0.02001	0.00950475	0.004002
		1	0.222047	0.0582677	0.00944882	0.0614173	0.0346457	0.0299213	0.0740157	0.0314961	0.0614173	0.148031	0.0283465	0.0251969	0.0897638	0.0992126	0.103937	0.0393701	0.0629921	0.0299213	0.0125984
	Total	positive	HPV6	HPV11	HPV40	HPV42	HPV44	HPV61
Shanghai	41	12	4	6	0	0	0	2
Positive rate		0.292683	0.097561	0.146341	0	0	0	0.0487805
		1	0.333333	0.5	0	0	0	0.166667
East	41	12	4	6	0	0	0	2
		0.292683	0.097561	0.146341	0	0	0	0.0487805
		1	0.333333	0.5	0	0	0	0.166667
Guiyang	1069	70	26	20	5	2	6	11
Infection rate		0.0654818	0.0243218	0.0187091	0.00467727	0.00187091	0.00561272	0.01029
proportion		1	0.371429	0.285714	0.0714286	0.0285714	0.0857143	0.157143
Xi'an	357	59	32	15	2	1	6	3
Infection rate		0.165266	0.0896359	0.0420168	0.00560224	0.00280112	0.0168067	0.00840336
proportion		1	0.542373	0.254237	0.0338983	0.0169492	0.101695	0.0508475
West	1426	129	58	35	14	12	7	3
		0.0904628	0.0406732	0.0245442	0.00981767	0.00841515	0.00490884	0.00210379
		1	0.449612	0.271318	0.108527	0.0930233	0.0542636	0.0232558
Guangdong	4516	224	90	54	13	5	19	43
Infection rate		0.0496014	0.0199291	0.0119575	0.00287865	0.00110717	0.00420726	0.0095217
proportion		1	0.401786	0.241071	0.0580357	0.0223214	0.0848214	0.191964
Nanning	64	7	5	2	0	0	0	0
Infection rate		0.109375	0.078125	0.03125	0	0	0	0
proportion		1	0.714286	0.285714	0	0	0	0
Changsha	1398	98	48	23	5	2	7	13
Infection rate		0.0701001	0.0343348	0.0164521	0.00357654	0.00143062	0.00500715	0.009299
proportion		1	0.489796	0.234694	0.0510204	0.0204082	0.0714286	0.132653
Anhui	42	3	1	2	0	0	0	0
Infection rate		0.0714286	0.0238095	0.047619	0	0	0	0
proportion		1	0.333333	0.666667	0	0	0	0
Kunming	155	13	2	4	0	1	0	6
Infection rate		0.083871	0.0129032	0.0258065	0	0.00645161	0	0.0387097
proportion		1	0.153846	0.307692	0	0.0769231	0	0.461538
South	6175	345	146	85	18	8	26	62
		0.0558704	0.0236437	0.0137652	0.00291498	0.00129555	0.00421053	0.0100405
		1	0.423188	0.246377	0.0521739	0.0231884	0.0753623	0.17971
Shenyang	1075	288	146	81	19	9	5	28
Infection rate		0.267907	0.135814	0.0753488	0.0176744	0.00837209	0.00465116	0.0260465
proportion		1.53191	0.776596	0.430851	0.101064	0.0478723	0.0265957	0.148936
Jilin	924	70	33	14	2	4	3	14
Infection rate		0.0757576	0.0357143	0.0151515	0.0021645	0.004329	0.00324675	0.0151515
proportion		1	0.471429	0.2	0.0285714	0.0571429	0.0428571	0.2
North	1999	358	179	95	21	13	8	42
		0.17909	0.0895448	0.0475238	0.0105053	0.00650325	0.004002	0.0210105
		1	0.5	0.265363	0.0586592	0.0363128	0.0223464	0.117318
